# Supplementary material for: Insight from convergent validity of assessment of systemic sclerosis–associated Raynaud phenomenon with nailfold capillaroscopy
Source: Rheumatol Adv Pract. 2025 Oct 21;9(4):rkaf122. doi: 10.1093/rap/rkaf122 (PMC12574970; doi:10.1093/rap/rkaf122)
Supplement: rkaf122_Supplementary_Data [file rkaf122_supplementary_data.zip]

Archive with 1 entries (1 files):
- 25-097 Supplementary material.docx
